# Supplementary material for: Pathological Features Associated with Lymph Node Disease in Patients with Appendiceal Neuroendocrine Tumors
Source: Cancers (Basel). 2024 Aug 22;16(16):2922. doi: 10.3390/cancers16162922 (PMC11352421; doi:10.3390/cancers16162922)
Supplement: Supplementary file 1 [file cancers-16-02922-s001.zip]

Archive with 1 entries (1 files):
- cancers-3142769-supplementary.pdf
